# Supplementary material for: Predicting Fibrosis Stage in MASH: The Role of Total Metabolic Syndrome Score and MMP-1
Source: Medicina (Kaunas). 2025 Jun 17;61(6):1102. doi: 10.3390/medicina61061102 (PMC12195011; doi:10.3390/medicina61061102)
Supplement: Supplementary file 1 [file medicina-61-01102-s001.zip]

Archive with 1 entries (1 files):
- medicina-3690907-supplementary.pdf
